# Supplementary material for: Investigation of the effects of T-2 toxin in chicken-derived three-dimensional hepatic cell cultures
Source: Sci Rep. 2024 Jan 12;14:1195. doi: 10.1038/s41598-024-51689-1 (PMC10786837; doi:10.1038/s41598-024-51689-1)
Supplement: Supplementary file 2 — Supplementary Table 1. [file 41598_2024_51689_MOESM2_ESM.xlsx]

## Sheet: Means
Investigation of the effects of T-2 toxin in chicken-derived three-dimensional hepatic cell cultures.
Vörösházi, Júlia1*, Mackei, Máté1, Sebők, Csilla1, Tráj, Patrik1, Márton, Rege Anna1, Horváth, Dávid Géza2, Huber, Korinna3, Neogrády, Zsuzsanna1, Mátis, Gábor1
* voroshazi.julia@univet.hu
Measurement	Control	T100	T500	T1000
CCK-8	0.145 ± 0.004	0.126 ± 0.002	0.116 ± 0.001	0.110 ± 0.002
LDH	208.245 ± 34.005	293.412 ± 21.868	319.122 ± 28.983	271.879 ± 16.210
MDA	51.008 ± 5.377	38.698 ± 2.611	40.593 ± 2.782	36.073 ± 2.519
PC	0.149 ± 0.080	0.127 ± 0.046	0.019 ± 0.002	0.014 ± 0.003
IL-6	313.199 ± 18.756	253.465 ± 12.421	260.101 ± 31.491	317.518 ± 15.668
IL-8	1023.898 ± 185.764	1558.087 ± 84.187	1305.598 ± 184.860	1589.438 ± 299.460
GRP78	3.975 ± 0.614	3.697 ± 0.600	3.647 ± 1.010	3.326 ± 0.550
HSP27	7.157 ± 1.186	8.340 ± 1.078	7.475 ± 0.645	6.772 ± 0.485
