# Supplementary material for: Investigation of the effects of T-2 toxin in chicken-derived three-dimensional hepatic cell cultures
Source: Sci Rep. 2024 Jan 12;14:1195. doi: 10.1038/s41598-024-51689-1 (PMC10786837; doi:10.1038/s41598-024-51689-1)
Supplement: Supplementary file 3 — Supplementary Table 2. [file 41598_2024_51689_MOESM3_ESM.xlsx]

## Sheet: Cell-free_Control
Investigation of the effects of T-2 toxin in chicken-derived three-dimensional hepatic cell cultures.
Vörösházi, Júlia1*, Mackei, Máté1, Sebők, Csilla1, Tráj, Patrik1, Márton, Rege Anna1, Horváth, Dávid Géza2, Huber, Korinna3, Neogrády, Zsuzsanna1, Mátis, Gábor1
* voroshazi.julia@univet.hu
Metabolite	Cell-free Mean ± SEM	Control Mean ± SEM	P value	Significance
C18:2	0.1222 ± 0.013	0.021 ± 0.001	2.5647e-11	***
Creatinine	1.417 ± 0.392	ND	9.9032e-10	***
C16-OH	0.110 ± 0.002	0.052 ± 0.001	1.8815e-09	***
C8	0.411 ± 0.043	0.108 ± 0.005	5.4233e-09	***
PC aa C38:4	ND	0.068 ± 0.006	2.4313e-08	***
Sarcosine	ND	0.781 ± 0.069	3.1222e-08	***
Putrescine	ND	0.144 ± 0.012	8.7213e-08	***
C14:2-OH	0.073 ± 0.005	0.045 ± 0.001	1.6545e-07	***
C10	1.152 ± 0.097	0.634 ± 0.014	1.699e-07	***
C0	1.597 ± 0.029	1.095 ± 0.021	4.6594e-07	***
C5-OH (C3-DC-M)	0.139 ± 0.008	0.073 ± 0.002	7.8799e-07	***
C2	0.187 ± 0.012	0.090 ± 0.003	8.0413e-07	***
C5	0.117 ± 0.009	0.053 ± 0.002	8.146e-07	***
C18:1-OH	0.064 ± 0.001	0.034 ± 0.001	1.3589e-06	***
PC ae C38:0	0.083 ± 0.004	0.053 ± 0.001	2.1709e-06	***
Spermidine	ND	0.094 ± 0.014	3.5706e-06	***
His	116.333 ± 0.882	90.067 ± 1.472	4.5231e-06	***
C12	0.124 ± 0.007	0.075 ± 0.002	5.5134e-06	***
C14:1-OH	0.060 ± 0.003	0.032 ± 0.001	5.6573e-06	***
Gln	1830.000 ± 34.641	2324.167 ± 35.918	6.5219e-06	***
C12-DC	0.348 ± 0.013	0.465 ± 0.010	3.5408e-05	***
C14	0.110 ± 0.005	0.053 ± 0.003	3.826e-05	***
C7-DC	0.056 ± 0.011	0.025 ± 0.001	6.7773e-05	***
C5:1	0.340 ± 0.014	0.044 ± 0.008	7.5115e-05	***
Met	122.000 ± 2.646	95.842 ± 2.056	0.00011282	***
Trp	46.167 ± 1.041	36.942 ± 0.708	0.00011686	***
Histamine	ND	0.115 ± 0.010	0.00013293	***
Asn	159.000 ± 16.703	11.866 ± 11.830	0.00014386	***
Carnosine	ND	0.196 ± 0.019	0.00016469	***
Taurine	ND	2.063 ± 0.211	0.00018385	***
C6 (C4:1-DC)	0.236 ± 0.017	0.145 ± 0.006	0.00019362	***
Orn	2.030 ± 0.159	5.713 ± 0.399	0.00022978	***
C4:1	0.097 ± 0.008	0.065 ± 0.002	0.00023663	***
C9	0.129 ± 0.013	0.085 ± 0.003	0.00023969	***
C18	0.054 ± 0.007	0.028 ± 0.001	0.00023973	***
lysoPC a C20:3	ND	0.099 ± 0.011	0.00024712	***
PC aa C36:2	0.024 ± 0.012	0.090 ± 0.008	0.00039094	***
Asp	247.667 ± 9.939	497.833 ± 28.112	0.00039655	***
SM C24:1	0.114 ± 0.012	0.056 ± 0.004	0.0005184	***
PC ae C30:1	0.029 ± 0.014	ND	0.00053596	***
SM (OH) C24:1	0.174 ± 0.003	0.032 ± 0.004	0.00070786	***
Kynurenine	2.007 ± 0.168	1.544 ± 0.036	0.00077439	***
PC ae C44:6	0.060 ± 0.008	0.086 ± 0.003	0.00079411	***
PC ae C38:3	ND	0.015 ± 0.002	0.00088093	***
PC aa C34:1	0.053 ± 0.002	0.219 ± 0.020	0.00091856	***
PC ae C40:1	0.058 ± 0.005	0.004 ± 0.002	0.00099331	***
Tyr	246.333 ± 4.410	215.333 ± 3.211	0.0010027	**
Leu	605.333 ± 12.454	716.833 ± 13.871	0.0012894	**
C16:2	0.012 ± 0.012	0.033 ± 0.001	0.0014097	**
C6:1	0.162 ± 0.008	0.108 ± 0.006	0.0022189	**
Ile	434.667 ± 4.333	492.667 ± 7.716	0.0023368	**
C10:2	0.146 ± 0.020	0.200 ± 0.006	0.0024132	**
PC ae C36:4	ND	0.015 ± 0.002	0.0042531	**
PC aa C40:1	0.211 ± 0.007	0.181 ± 0.004	0.0043004	**
Gly	844.667 ± 12.129	743.250 ± 13.688	0.0053889	**
lysoPC a C16:0	0.109 ± 0.022	0.020 ± 0.009	0.0055679	**
Phe	179.667 ± 4.702	155.667 ± 3.134	0.0056805	**
Pro	325.667 ± 5.812	281.750 ± 6.075	0.0069499	**
PC ae C38:4	0.057 ± 0.006	0.086 ± 0.005	0.0087386	**
Glu	330.667 ± 3.756	360.750 ± 4.910	0.0095685	**
lysoPC a C14:0	0.322 ± 0.023	0.253 ± 0.009	0.0098125	**
PC aa C32:1	0.010 ± 0.005	0.035 ± 0.004	0.010391	*
SM C24:0	0.095 ± 0.010	0.023 ± 0.004	0.011296	*
PC ae C42:5	0.252 ± 0.005	0.231 ± 0.003	0.012131	*
PC aa C42:1	0.043 ± 0.005	0.027 ± 0.002	0.012284	*
C3-DC (C4-OH)	0.080 ± 0.008	0.152 ± 0.011	0.013231	*
PC aa C36:3	0.011 ± 0.011	0.041 ± 0.005	0.015191	*
PC aa C38:3	ND	0.021 ± 0.004	0.017861	*
PC ae C36:1	ND	0.015 ± 0.003	0.018068	*
SM C16:0	ND	0.028 ± 0.006	0.018638	*
C12:1	0.060 ± 0.002	0.074 ± 0.003	0.018784	*
C14:1	0.015 ± 0.015	0.022 ± 0.001	0.019714	*
