# Supplementary material for: Investigation of the effects of T-2 toxin in chicken-derived three-dimensional hepatic cell cultures
Source: Sci Rep. 2024 Jan 12;14:1195. doi: 10.1038/s41598-024-51689-1 (PMC10786837; doi:10.1038/s41598-024-51689-1)
Supplement: Supplementary file 4 — Supplementary Table 3. [file 41598_2024_51689_MOESM4_ESM.xlsx]

## Sheet: Tabelle1
Investigation of the effects of T-2 toxin in chicken-derived three-dimensional hepatic cell cultures.
Vörösházi, Júlia1*, Mackei, Máté1, Sebők, Csilla1, Tráj, Patrik1, Márton, Rege Anna1, Horváth, Dávid Géza2, Huber, Korinna3, Neogrády, Zsuzsanna1, Mátis, Gábor1
* voroshazi.julia@univet.hu
Sample Identification		Ala	Arg	Asn	Asp	Cit	Gln	Glu	Gly	His	Ile	Leu	Lys	Met	Orn	Phe	Pro	Ser	Thr	Trp	Tyr	Val	Ac-Orn	ADMA	alpha-AAA	c4-OH-Pro	Carnosine	Creatinine	DOPA	Dopamine	Histamine	Kynurenine	Met-SO	Nitro-Tyr	PEA	Putrescine	Sarcosine	SDMA	Serotonin	Spermidine	Spermine	t4-OH-Pro	Taurine	C0	C2	C3	C3-DC (C4-OH)	C3-OH	C3:1
104	A_control	876	343	0	457	0	2290	350	729	91.9	488	691	526	92.2	5.51	152	296	143	353	38.3	212	479	0	0	0	0	0.255	0	0	0	0.122	1.71	7.64	0	0	0.143	0.603	0	0	0.096	0.14	0	2.18	1.14	0.094	0.075	0.16	0.061	0.058
105	A_control	990	347	0	523	0	2450	367	780	90.3	520	787	553	96.2	6.1	161	310	139	401	39.2	225	532	0	0	0	0	0.183	0	0	0	0.125	1.72	8.3	0	0	0.14	0.778	0	0	0.123	0.131	0	2.24	1.14	0.094	0.073	0.145	0.045	0.046
106	A_control	916	341	0	509	0	2320	341	730	84.3	479	697	497	95.1	4.72	158	275	142	399	37	217	481	0	0	0	0	0.236	0	0	0	0.123	1.49	7.95	0	0	0.115	0.652	0	0	0.089	0.124	0	2.34	1.01	0.066	0.067	0.132	0.047	0
107	A_control	926	316	0	504	0	2150	363	686	81.4	451	657	530	85.7	5.98	140	251	130	370	34.5	203	452	0	0	0	0	0.201	0	0	0	0.126	1.42	7.54	0	0	0.186	0.833	0	0	0.181	0.237	0	2.25	1.17	0.094	0.07	0.139	0.051	0.037
108	A_control	919	303	0	458	0	2150	341	667	84.7	487	646	445	87.9	5.34	135	246	125	359	32	199	425	0	0	0	0	0.199	0	0	0	0.124	1.43	7.26	0	0	0.14	0.661	0	0	0.133	0.146	0	2.09	1.04	0.078	0.069	0.188	0.047	0.034
109	A_control	893	359	0	569	0	2360	378	791	96.1	515	740	555	110	6.32	163	300	144	386	36	230	533	0	0	0	0	0.234	0	0	0	0.125	1.69	8.83	0	0	0.163	1.1	0	0	0.144	0.134	0	2.43	1.13	0.106	0.075	0.145	0.039	0.04
110	A_control	930	369	0.389	658	0	2500	389	739	94.2	495	737	614	103	7.74	164	294	157	382	40.1	221	511	0	0	0	0	0.224	0	0	0	0.128	1.5	10.1	0	0	0.197	1.06	0.008	0	0.096	0	0.713	2.84	1.21	0.107	0.074	0.149	0.051	0.044
111	A_control	952	347	0	550	0	2500	365	800	94.7	507	767	567	99.1	5.45	160	303	146	392	39.3	227	526	0	0	0	0	0.201	0	0	0	0.126	1.52	9.04	0	0	0.14	0.811	0	0	0.092	0.134	0	2.15	1.1	0.084	0.08	0.19	0.059	0.042
112	A_control	862	311	0	544	0	2280	382	796	93.9	537	778	602	95	6.78	160	283	137	384	39.2	220	509	0	0	0	0	0.194	0	0	0	0.125	1.68	7.65	0	0	0.163	1.09	0	0	0.073	0.142	0	2.15	1.1	0.094	0.054	0.151	0.045	0.038
113	A_control	950	338	0	482	0	2420	365	743	93.1	501	729	514	95	6.56	157	278	154	362	37.5	212	523	0	0	0	0	0.241	0	0	0	0.127	1.56	7.96	0	0	0.162	0.881	0	0	0.058	0	0.536	2.63	1.12	0.085	0.068	0.184	0.048	0.042
114	A_control	1110	360	142	245	0	2270	337	780	92.5	488	715	574	103	2.09	173	288	93.6	370	35.4	222	495	0	0	0	0	0	0	0	0	0	1.4	8.28	0	0	0.03	0.277	0	0	0.005	0	0	0	0.964	0.082	0.089	0.052	0.037	0.041
115	A_control	927	294	0	475	0	2200	351	678	83.7	444	658	446	87.9	5.96	145	257	129	351	34.8	196	448	0	0	0	0	0.18	0	0	0	0.125	1.41	7.11	0	0	0.144	0.627	0	0	0.038	0	0	1.46	1.01	0.09	0.055	0.19	0.037	0.035
124	B_T100	1020	247	0	444	0	2160	360	680	77.1	435	617	390	85.8	4.81	144	242	107	374	31.8	184	426	0	0	0	0	0.18	0	0	0	0.124	1.13	7.25	0	0	0.137	0.368	0	0	0.126	0.137	0	1.83	1.26	0.091	0.055	0.227	0.044	0.045
125	B_T100	1020	306	0	453	0	2410	388	744	91.9	487	670	468	106	5.79	158	299	131	361	36.9	221	489	0	0	0	0	0.176	0	0	0	0.128	1.42	9.14	0	0	0.122	0.392	0	0	0.121	0.142	0	2.15	1.1	0.094	0.08	0.227	0.049	0.045
126	B_T100	1020	306	0	431	0	2420	356	760	91.3	499	699	492	99.9	5.75	153	289	122	356	37.7	221	511	0	0	0	0	0.179	0	0	0	0.127	1.48	9.13	0	0	0.112	0.328	0	0	0.151	0.137	0	1.92	0.954	0.073	0.049	0.187	0.038	0.037
127	B_T100	1010	284	0	471	0	2240	322	723	83.3	471	670	445	94.6	5.5	148	277	119	358	34.5	216	460	0	0	0	0	0.234	0	0	0	0.126	1.52	8.44	0	0	0.118	0.258	0	0	0.111	0.11	0	2.16	0.892	0.075	0.044	0.175	0.037	0.03
128	B_T100	1000	299	0	445	0	2300	374	725	85.4	465	696	440	99.7	4.96	150	292	114	377	36.5	226	488	0	0	0	0	0.157	0	0	0	0.126	1.45	9.12	0	0	0.106	0.271	0	0	0.149	0.135	0	1.91	0.997	0.077	0.051	0.17	0.034	0
129	B_T100	1020	317	0	517	0	2460	370	842	94.6	532	772	509	110	5.24	164	309	125	368	39	239	580	0	0	0	0	0.161	0	0	0	0.124	1.52	9.87	0	0	0.111	0.284	0	0	0.16	0.176	0	2.03	1.16	0.066	0.056	0.167	0.044	0.027
130	B_T100	977	296	0	512	0.021	2450	355	794	85.9	483	698	472	103	6.81	147	304	142	365	37.6	228	495	0	0	0	0	0.298	0	0	0	0.125	1.43	9.48	0	0	0.17	0.355	0.003	0	0.084	0	0.765	2.91	0.974	0.095	0.079	0.234	0.043	0.03
131	B_T100	1110	324	0	613	0	2420	400	740	87.5	475	658	468	101	5.84	159	291	125	388	37.9	217	504	0	0	0	0	0.196	0	0	0	0.127	1.39	7.62	0	0	0.155	0.396	0	0	0.104	0.122	0	2.21	0.938	0.07	0.049	0.18	0.032	0.024
132	B_T100	1120	294	0	551	0	2350	396	729	89.4	458	693	451	106	5.61	170	288	126	410	37.3	226	497	0	0	0	0	0.176	0	0	0	0.126	1.51	9.14	0	0	0.136	0.298	0	0	0.133	0.135	0	2.66	0.911	0.075	0.048	0.183	0.034	0
133	B_T100	990	317	0	500	0	2520	341	782	93.5	516	716	504	107	6.92	162	304	125	351	39.7	230	491	0	0	0	0	0.208	0	0	0	0.126	1.43	9.2	0	0	0.127	0.252	0	0	0.063	0.144	0	2.64	1.09	0.066	0.058	0.179	0.038	0
134	B_T100	1080	310	0	460	0	2570	364	749	91.3	498	722	493	105	5.86	161	289	121	389	37.6	223	483	0	0	0	0	0.148	0	0	0	0.127	1.68	9.13	0	0	0.12	0.261	0	0	0.093	0.124	0	1.84	1.33	0.092	0.081	0.188	0.047	0.028
135	B_T100	1050	326	0	475	0	2470	369	782	94.5	512	745	470	104	5.36	160	295	117	378	37.9	230	510	0	0	0	0	0.198	0	0	0	0.122	1.44	9.31	0	0	0.119	0.326	0	0	0.164	0.147	0	2.43	0.958	0.081	0.074	0.145	0.055	0.038
139	C_T500	1050	299	0	490	0	2430	359	743	92.9	537	726	492	102	8.21	167	304	129	372	37.9	221	521	0	0	0	0	0.441	0	0	0	0.124	1.46	8.71	0	0	0.119	0.432	0.025	0	0.163	0.106	1.24	3.25	1.17	0.092	0.067	0.139	0.06	0.049
140	C_T500	1030	307	0	542	0	2560	366	780	97.4	526	778	506	103	5	169	301	117	372	39.5	237	494	0	0	0	0	0.128	0	0	0	0.125	1.55	8.77	0	0	0.101	0	0	0	0.235	0.214	0	2.05	1.13	0.094	0.068	0.128	0.045	0.04
141	C_T500	988	339	0	427	0	2450	355	809	94.7	503	709	546	106	4.83	169	292	112	352	38.2	218	480	0	0	0	0	0.168	0	0	0	0.124	1.3	7.69	0	0	0.087	0	0	0	0.226	0.169	0	1.96	1.06	0.066	0.058	0.115	0.055	0.029
142	C_T500	977	321	0	448	0	2360	336	719	91.4	453	676	524	106	4.69	151	266	110	357	37.2	211	508	0	0	0	0	0.139	0	0	0	0	1.53	7.77	0	0	0.083	0.324	0	0	0.245	0.188	0	1.94	0.981	0.075	0.066	0.095	0.042	0.031
143	C_T500	1110	285	0	539	0	2190	384	651	82.2	433	636	486	96.6	4.69	146	246	101	389	36.4	201	434	0	0	0	0	0.122	0	0	0	0.123	1.43	7.51	0	0	0.078	0	0	0	0.236	0.178	0	2.11	1.16	0.064	0.054	0.087	0.039	0.021
144	C_T500	910	336	0	389	0	1990	326	736	86.3	456	689	465	107	4.84	157	324	120	362	36.4	227	475	0	0	0.523	0	0.38	0	0	0	0.151	1.47	8.13	0	0	0.067	0.452	0	0	0.205	0.143	0	1.84	1.24	0.11	0.063	0.118	0.049	0.034
145	C_T500	943	322	0	379	0.992	1950	347	781	82	442	657	419	94.9	4.39	148	298	112	352	35.3	207	472	0	0	0.507	0	0.389	0	0	0	0.153	1.08	7.21	0	0	0.062	0.598	0	0	0.217	0.112	0	2.12	1.12	0.077	0.054	0.124	0.052	0.034
146	C_T500	942	280	0	392	0	1960	311	694	81	413	623	416	95.7	4.52	143	281	111	344	34.8	199	468	0	0	0.601	0	0.434	0	0	0	0.152	1.32	7.16	0	0	0.102	0.638	0	0	0.193	0.093	0	2.01	1.05	0.096	0.058	0.15	0.048	0.041
147	C_T500	1030	NA	0	432	1.11	2340	333	834	93.7	479	763	506	117	5.36	172	347	138	377	39.5	242	569	0	0	0.662	0	0.436	0	0	0	0.157	1.43	9.36	0	0	0.08	0.597	0	0	0.217	0.11	0.089	3.06	1.24	0.102	0.086	0.135	0.056	0.044
148	C_T500	947	335	0	402	0	2160	336	761	88.8	447	653	458	109	4.74	158	342	103	274	37.9	216	500	0	0	0.576	0	0.399	0	0	0	0.147	1.54	8.01	0	0	0.069	0.457	0	0	0.134	0.071	0	2.51	1.3	0.097	0	0.136	0.046	0.029
149	C_T500	1000	341	5.14	391	4.7	1980	317	734	88.3	421	652	410	96.8	5.34	159	306	119	334	36.3	209	490	0	0	0.521	0	0.419	0	0	0	0.152	1.43	7.94	0	0	0.066	0.471	0	0	0.152	0.093	0	1.68	1.39	0.092	0	0.132	0.041	0
150	C_T500	997	402	0	383	1.16	2110	328	747	87.2	451	669	458	114	4.81	160	326	112	251	35.9	227	504	0	0	0.489	0	0.399	0	0	0	0.152	1.27	9.11	0	0	0.071	0.508	0	0	0.168	0.091	0	1.52	1.24	0.08	0.059	0.105	0.047	0.049
154	D_T1000	997	466	0	360	1.22	2180	319	786	96.9	495	752	530	112	4.9	176	336	127	381	38.8	250	482	0	0	0.567	0	0.461	0	0	0	0.152	1.45	8.19	0	0	0.056	0.658	0	0	0.189	0.086	0	1.76	1.07	0.092	0.065	0.093	0.045	0.022
155	D_T1000	999	382	0	389	1.04	2130	343	818	91.7	481	757	490	111	4.63	158	346	120	357	36.2	235	563	0	0	0.588	0	0.412	0	0	0	0.15	1.38	8.52	0	0	0.078	0.733	0	0	0.22	0.115	0.039	2.33	1.16	0.084	0.074	0.114	0.034	0
156	D_T1000	1000	302	0	401	1.14	1890	347	719	85.5	410	675	437	97.3	4.29	150	326	104	358	34	197	444	0	0	0.568	0	0.416	0	0	0	0.15	1.44	7.65	0	0	0.081	0.757	0	0	0.215	0.076	0.015	2.53	1.21	0.085	0.053	0.089	0.028	0.04
157	D_T1000	1030	334	0	407	1.09	1990	345	779	83.7	419	650	425	97.1	4.31	157	304	103	394	35.2	213	478	0	0	0.517	0	0.415	0	0	0	0.153	1.29	7.86	0	0	0.063	0.621	0	0	0.217	0.088	0	2.22	1.09	0.077	0.051	0.078	0.034	0
158	D_T1000	1030	390	5.2	420	1.53	2290	343	835	94.1	518	796	452	125	5.69	164	385	128	380	42	247	544	0	0	0.657	0	0.469	0	0.134	0.125	0.295	2.02	10.3	0	0	0.097	0.618	0	0	0.262	0.152	0.205	3.12	1.7	0.169	0.09	0.162	0.051	0.023
159	D_T1000	1040	322	0	424	1.04	2320	362	879	93	501	733	413	110	5.8	182	336	115	409	39.7	228	553	0	0	0.68	0	0.433	0	0	0	0.152	1.4	9.24	0	0	0.095	0.538	0	0	0.132	0.058	0.133	2.01	1.26	0.095	0.061	0.256	0.052	0.027
160	D_T1000	1020	345	0	411	1.1	2330	383	808	95.5	488	740	480	120	5.47	167	355	122	390	40.1	245	565	0	0	0.65	0	0.484	0	0	0	0.152	1.63	9.75	0	0	0.097	0.554	0	0	0.185	0.037	0.139	2.91	1.3	0.089	0.054	0.153	0.043	0.027
161	D_T1000	1070	319	0	430	1.04	2290	350	850	98	534	807	444	124	5.8	177	381	144	384	41.2	253	567	0	0	0.746	0	0.452	0	0	0	0.155	1.67	9.95	0	0	0.081	0.553	0	0	0.2	0.061	0.185	2.65	1.27	0.091	0.048	0.248	0.034	0.034
162	D_T1000	1000	377	0	406	1.49	2090	352	725	95.1	493	735	512	110	5.27	161	362	124	348	39.1	235	498	0	0	0.566	0	0.443	0	0	0	0.152	1.25	9.38	0	0	0.085	0.837	0	0	0.209	0.031	0.245	2.65	1.27	0.152	0.055	0.089	0.047	0.037
163	D_T1000	1030	366	0	404	0.978	2250	361	825	92.5	497	779	505	112	4.38	165	364	120	366	41.1	241	595	0	0	0.528	0	0.401	0	0	0	0.152	1.4	8.29	0	0	0.062	0.934	0	0	0.164	0.075	0.043	3.47	1.51	0.092	0.054	0.095	0.045	0.031
164	D_T1000	978	325	0	435	0	2050	339	721	87.2	446	704	472	110	4.04	150	294	109	376	38.4	215	547	0	0	0.494	0	0.4	0	0	0	0.153	1.66	8.41	0	0	0.054	0.69	0	0	0.197	0.09	0.028	2.76	1.11	0.073	0.052	0.069	0.045	0.027
165	D_T1000	1100	380	0	422	0	1960	336	730	89.1	427	688	468	105	3.99	151	300	110	384	35.2	211	457	0	0	0.557	0	0.399	0	0	0	0.163	1.28	8.37	0	0	0.062	0.726	0	0	0.208	0.062	0.046	2.57	1.23	0.078	0.061	0.058	0.04	0.035
[truncated: 140 more columns]
